# Supplementary material for: Comparison of Eight Technologies to Determine Genotype at the UGT1A1 (TA)n Repeat Polymorphism: Potential Clinical Consequences of Genotyping Errors?
Source: Int J Mol Sci. 2020 Jan 30;21(3):896. doi: 10.3390/ijms21030896 (PMC7037496; doi:10.3390/ijms21030896)
Supplement: Supplementary file 1 [file ijms-21-00896-s001.zip]

Archive with 13 entries (12 files):
- TABLE S3.docx
- __MACOSX/
- __MACOSX/._TABLE S3.docx
- Figure S2.pdf
- __MACOSX/._Figure S2.pdf
- Figure S1.pdf
- __MACOSX/._Figure S1.pdf
- TABLE S4.docx
- __MACOSX/._TABLE S4.docx
- TABLE S1.docx
- __MACOSX/._TABLE S1.docx
- TABLE S2.docx
- __MACOSX/._TABLE S2.docx
